# Supplementary material for: Beak and feather disease virus detected in the endangered Red Goshawk (Erythrotriorchis radiatus)
Source: Sci Rep. 2024 May 4;14:10263. doi: 10.1038/s41598-024-60874-1 (PMC11069563; doi:10.1038/s41598-024-60874-1)
Supplement: Supplementary file 1 — Supplementary Information 1. [file 41598_2024_60874_MOESM1_ESM.csv]

	Sample_ID	Species	Collection_date	Collection_method	State	Region	Age_class	Sex	Body_mass_g	Individual_ID	Duplicate	BFDV_Result	Lab_ref	Test_date	Genotype
2	RGG02	Erythrotriorchis radiatus	25/10/2020	Collected feathers from ground	Queensland	Cape York Peninsula	Adult	Unknown	NA	20	No	Not detected	CS21-3780	13/01/2022	NA
3	RGG05	Erythrotriorchis radiatus	2/09/2020	Collected feathers from ground	Queensland	Cape York Peninsula	Adult	Unknown	NA	22	No	Not detected	CS21-3780	13/01/2022	NA
4	RGG06	Erythrotriorchis radiatus	17/08/2020	Collected feathers from ground	Western Australia	Kimberley	Adult	Unknown	NA	23	No	Not detected	CS21-3780	13/01/2022	NA
1	RGG35	Erythrotriorchis radiatus	9/11/2021	Collected feathers from ground	Northern Territory	Top End	Juvenile	Female	NA	66	No	Positive	CS23-0624	7/02/2023	Polytelini
5	RGG36	Erythrotriorchis radiatus	3/11/2022	Collected feathers from ground	Queensland	Cape York Peninsula	Adult	Unknown	NA	67	No	Not detected	CS23-0624	7/02/2023	NA
6	RGG37	Erythrotriorchis radiatus	20/09/2022	Collected feathers from ground	Queensland	Cape York Peninsula	Adult	Unknown	NA	68	No	Not detected	CS23-0624	7/02/2023	NA
7	RGG39	Erythrotriorchis radiatus	12/10/2022	Collected feathers from ground	Queensland	Cape York Peninsula	Juvenile	Unknown	NA	70	No	Not detected	CS23-1862	8/05/2023
8	RGG38	Erythrotriorchis radiatus	7/10/2019	Liver sample - dead bird	Queensland	Cape York Peninsula	Juvenile	Unknown	NA	69	No	Positive	CS212278	6/07/2021	Lorini
9	RGG03	Erythrotriorchis radiatus	30/11/2019	Plucked feathers - dead bird	Northern Territory	Top End	Juvenile	Unknown	NA	21	No	Not detected	CS21-3780	13/01/2022	NA
15	RGG04	Erythrotriorchis radiatus	19/11/2020	Plucked feathers - live bird	Northern Territory	Top End	Juvenile	Male	567	4	No	Not detected	CS21-3780	13/01/2022	NA
24	RGG26	Erythrotriorchis radiatus	6/12/2018	Plucked feathers - live bird	Queensland	Cape York Peninsula	Juvenile	Female	1053	11	No	Not detected	CS22-0297	24/01/2022	NA
18	RGG18	Erythrotriorchis radiatus	6/12/2021	Plucked feathers - live bird	Queensland	Cape York Peninsula	Juvenile	Female	1109.5	12	No	Not detected	CS22-0297	24/01/2022	NA
19	RGG19	Erythrotriorchis radiatus	7/12/2021	Plucked feathers - live bird	Queensland	Cape York Peninsula	Juvenile	Female	947.5	13	No	Not detected	CS22-0297	24/01/2022	NA
21	RGG21	Erythrotriorchis radiatus	2/12/2021	Plucked feathers - live bird	Queensland	Cape York Peninsula	Juvenile	Female	1236.5	14	No	Not detected	CS22-0297	24/01/2022	NA
22	RGG22	Erythrotriorchis radiatus	16/10/2021	Plucked feathers - live bird	Queensland	Cape York Peninsula	Adult	Female	1231.5	15	No	Not detected	CS22-0297	24/01/2022	NA
11	RGG23	Erythrotriorchis radiatus	14/10/2021	Plucked feathers - live bird	Queensland	Cape York Peninsula	Adult	Female	1191.5	16	No	Positive	CS22-0297	24/01/2022	Pezoporini
23	RGG25	Erythrotriorchis radiatus	14/12/2020	Plucked feathers - live bird	Northern Territory	Top End	Juvenile	Male	510	17	No	Not detected	CS22-0297	24/01/2022	NA
25	RGG27	Erythrotriorchis radiatus	22/09/2015	Plucked feathers - live bird	Queensland	Cape York Peninsula	Adult	Female	NA	18	No	Not detected	CS22-0297	24/01/2022	NA
26	RGG28	Erythrotriorchis radiatus	13/09/2016	Plucked feathers - live bird	Queensland	Cape York Peninsula	Adult	Female	NA	19	No	Not detected	CS22-0297	24/01/2022	NA
10	RGG08	Erythrotriorchis radiatus	21/10/2020	Plucked feathers - live bird	Queensland	Cape York Peninsula	Adult	Female	NA	24	No	Positive	CS21-3780	13/01/2022	Lorini
16	RGG09	Erythrotriorchis radiatus	15/12/2019	Plucked feathers - live bird	Queensland	Cape York Peninsula	Juvenile	Female	1205	25	No	Not detected	CS21-3780	13/01/2022	NA
17	RGG10	Erythrotriorchis radiatus	19/10/2019	Plucked feathers - live bird	Northern Territory	Top End	Adult	Female	NA	26	No	Not detected	CS21-3780	13/01/2022	NA
20	RGG20	Erythrotriorchis radiatus	5/12/2021	Plucked feathers - live bird	Queensland	Cape York Peninsula	Juvenile	Female	1026.5	29	No	Not detected	CS22-0297	24/01/2022	NA
12	RGG30	Erythrotriorchis radiatus	12/12/2022	Plucked feathers - live bird	Queensland	Cape York Peninsula	Juvenile	Male	312.5	61	No	Positive	CS23-0624	7/02/2023	Lorini
13	RGG31	Erythrotriorchis radiatus	9/12/2022	Plucked feathers - live bird	Queensland	Cape York Peninsula	Juvenile	Male	632.5	62	No	Positive	CS23-0624	7/02/2023	Cacatuini
14	RGG32	Erythrotriorchis radiatus	2/12/2022	Plucked feathers - live bird	Queensland	Cape York Peninsula	Juvenile	Female	915	63	No	Positive	CS23-0624	7/02/2023	Cacatuini
27	RGG33	Erythrotriorchis radiatus	3/12/2022	Plucked feathers - live bird	Queensland	Cape York Peninsula	Juvenile	Male	772.5	64	No	Not detected	CS23-0624	7/02/2023	NA
28	RGG34	Erythrotriorchis radiatus	28/06/2022	Plucked feathers - live bird	Queensland	Cape York Peninsula	Adult	Male	639.5	65	No	Not detected	CS23-0624	7/02/2023	NA
